# Supplementary material for: Cyclovirobuxine D Induced-Mitophagy through the p65/BNIP3/LC3 Axis Potentiates Its Apoptosis-Inducing Effects in Lung Cancer Cells
Source: Int J Mol Sci. 2021 May 29;22(11):5820. doi: 10.3390/ijms22115820 (PMC8199090; doi:10.3390/ijms22115820)
Supplement: Supplementary file 1 [file ijms-22-05820-s001.zip]

Archive with 1 entries (1 files):
- ijms-1228661-supplementary.pdf
